# Supplementary material for: YSTAFDB, a unified database of material stocks and flows for sustainability science
Source: Sci Data. 2019 Jun 7;6:84. doi: 10.1038/s41597-019-0085-7 (PMC6555823; doi:10.1038/s41597-019-0085-7)
Supplement: Supplementary file 1 — Download metadata file [file 41597_2019_85_MOESM1_ESM.zip]

Archive with 3 entries (3 files):
- s_Myers630B_study.txt
- a_Myers630B_assay.txt
- i_Investigation.txt
