# Supplementary material for: YSTAFDB, a unified database of material stocks and flows for sustainability science
Source: Sci Data. 2019 Jun 7;6:84. doi: 10.1038/s41597-019-0085-7 (PMC6555823; doi:10.1038/s41597-019-0085-7)
Supplement: Supplementary file 1 — Download metadata file [file 41597_2019_85_MOESM1_ESM.zip › s_Myers630B_study.txt]

Source Name	Characteristics[geographical location]	Term Source REF	Term Accession Number	Characteristics[environment type]	Term Source REF	Term Accession Number	Protocol REF	Sample Name	Factor Value[reference material]	Factor Value[time]	Factor Value[geographic location]
STAF data associated with studies of material cycles, recycling and criticality conducted by Graedel and colleagues at the Center for Industrial Ecology at Yale University since the early 2000s	Earth (Planet)	OMIT	OMIT:0018724	anthropogenic habitat	ENVO	ENVO:00002031	information acquisition	STAF data	elements;materials;products;etc		
