# Supplementary material for: YSTAFDB, a unified database of material stocks and flows for sustainability science
Source: Sci Data. 2019 Jun 7;6:84. doi: 10.1038/s41597-019-0085-7 (PMC6555823; doi:10.1038/s41597-019-0085-7)
Supplement: Supplementary file 1 — Download metadata file [file 41597_2019_85_MOESM1_ESM.zip › a_Myers630B_assay.txt]

Sample Name	Protocol REF	Assay Name	Raw Data File	Comment[Data Repository]	Comment[Data Record Accession]	Comment[Data Record URI]
STAF data	digital curation	citations	citations.csv	Zenodo	doi:10.5281/zenodo.2561882	http://doi.org/10.5281/zenodo.2561882
STAF data	digital curation	criticality	criticality.csv	Zenodo	doi:10.5281/zenodo.2561882	http://doi.org/10.5281/zenodo.2561882
STAF data	digital curation	criticality_ei	criticality_ei.csv	Zenodo	doi:10.5281/zenodo.2561882	http://doi.org/10.5281/zenodo.2561882
STAF data	digital curation	criticality_sr	criticality_sr.csv	Zenodo	doi:10.5281/zenodo.2561882	http://doi.org/10.5281/zenodo.2561882
STAF data	digital curation	criticality_vsr	criticality_vsr.csv	Zenodo	doi:10.5281/zenodo.2561882	http://doi.org/10.5281/zenodo.2561882
STAF data	digital curation	cross_boundary_flows	cross_boundary_flows.csv	Zenodo	doi:10.5281/zenodo.2561882	http://doi.org/10.5281/zenodo.2561882
STAF data	digital curation	cross_boundary_flows_citations	cross_boundary_flows_citations.csv	Zenodo	doi:10.5281/zenodo.2561882	http://doi.org/10.5281/zenodo.2561882
STAF data	digital curation	flows	flows.csv	Zenodo	doi:10.5281/zenodo.2561882	http://doi.org/10.5281/zenodo.2561882
STAF data	digital curation	flows_citations	flows_citations.csv	Zenodo	doi:10.5281/zenodo.2561882	http://doi.org/10.5281/zenodo.2561882
STAF data	digital curation	processes	processes.csv	Zenodo	doi:10.5281/zenodo.2561882	http://doi.org/10.5281/zenodo.2561882
STAF data	digital curation	processes_citations	processes_citations.csv	Zenodo	doi:10.5281/zenodo.2561882	http://doi.org/10.5281/zenodo.2561882
STAF data	digital curation	publications	publications.csv	Zenodo	doi:10.5281/zenodo.2561882	http://doi.org/10.5281/zenodo.2561882
STAF data	digital curation	recycling	recycling.csv	Zenodo	doi:10.5281/zenodo.2561882	http://doi.org/10.5281/zenodo.2561882
STAF data	digital curation	reference_materials	reference_materials.csv	Zenodo	doi:10.5281/zenodo.2561882	http://doi.org/10.5281/zenodo.2561882
STAF data	digital curation	trade_codes	trade_codes.csv	Zenodo	doi:10.5281/zenodo.2561882	http://doi.org/10.5281/zenodo.2561882
