# Supplementary material for: YSTAFDB, a unified database of material stocks and flows for sustainability science
Source: Sci Data. 2019 Jun 7;6:84. doi: 10.1038/s41597-019-0085-7 (PMC6555823; doi:10.1038/s41597-019-0085-7)
Supplement: Supplementary file 1 — Download metadata file [file 41597_2019_85_MOESM1_ESM.zip › i_Investigation.txt]

# Investigation File generated for Scientific Data with Investigation File Authoring Tool version 0.1.0 on 10/05/2019 - This metadata file is CC0
ONTOLOGY SOURCE REFERENCE
Term Source Name	OMIT	ENVO	ERO	NCIT	ECG	OBI	CHMO
Term Source File	http://data.bioontology.org/ontologies/OMIT	http://data.bioontology.org/ontologies/ENVO	http://data.bioontology.org/ontologies/ERO	http://data.bioontology.org/ontologies/NCIT	http://data.bioontology.org/ontologies/ECG	http://data.bioontology.org/ontologies/OBI	http://data.bioontology.org/ontologies/CHMO
Term Source Version	OBO 4.0-12122013-2338		2013-08-02	17.06d	1	2014-08-18	releases/2014-11-20
Term Source Description	Ontology for MicroRNA Target	Environment Ontology	Eagle-I Research Resource Ontology	National Cancer Institute Thesaurus	Electrocardiography Ontology	Ontology for Biomedical Investigations	Chemical Methods Ontology
INVESTIGATION
Investigation Identifier
Investigation Title
Investigation Description
Investigation Submission Date
Investigation Public Release Date
INVESTIGATION PUBLICATIONS
Investigation PubMed ID
Investigation Publication DOI
Investigation Publication Author List
Investigation Publication Title
Investigation Publication Status
Investigation Publication Status Term Accession Number
Investigation Publication Status Term Source REF
INVESTIGATION CONTACTS
Investigation Person Last Name
Investigation Person Mid Initials
Investigation Person First Name
Investigation Person Address
Investigation Person Phone
Investigation Person Fax
Investigation Person Email
Investigation Person Affiliation
Investigation Person Roles
Investigation Person Roles Term Accession Number
Investigation Person Roles Term Source REF
STUDY
Study Identifier	10.1038/s41597-019-0085-7
Study Title	YSTAFDB, a unified database of material stocks and flows for sustainability science
Study Submission Date	23/10/2018
Study Public Release Date	07/06/2019
Study Description	https://www.nature.com/articles/s41597-019-0085-7
Study File Name	s_Myers630B_study.txt
Comment[Subject Keywords]	""
Comment[Manuscript Licence]	CC BY-4.0
Comment[Experimental Metadata Licence]	CC0
Comment[Supplementary Information File Name]
Comment[Supplementary Information File Type]
Comment[Supplementary Information File URL]
Comment[Data Repository]	Zenodo
Comment[Data Record Accession]	doi:10.5281/zenodo.2561882
Comment[Data Record URI]	http://doi.org/10.5281/zenodo.2561882
STUDY DESIGN DESCRIPTORS
Study Design Type	data integration objective	source-based data analysis objective
Study Design Type Term Accession Number	ERO:0100092	ERO:0100121
Study Design Type Term Source REF	ERO	ERO
STUDY PUBLICATIONS
Study PubMed ID
Study Publication DOI
Study Publication Author List
Study Publication Title
Study Publication Status
Study Publication Status Term Accession Number
Study Publication Status Term Source REF
STUDY FACTORS
Study Factor Name	reference material	time	geographic location
Study Factor Type	Material	temporal_interval	geographic location
Study Factor Type Term Accession Number	NCIT:C48187	http://www.ifomis.org/bfo/1.1/span#TemporalInterval	GAZ:00000448
Study Factor Type Term Source REF	NCIT	ECG	OBI
STUDY ASSAYS
Study Assay Measurement Type	reference material
Study Assay Measurement Type Term Accession Number	CHMO:0002913
Study Assay Measurement Type Term Source REF	CHMO
Study Assay Technology Type	digital curation
Study Assay Technology Type Term Accession Number	OBI:0302914
Study Assay Technology Type Term Source REF	OBI
Study Assay Technology Platform	""
Study Assay File Name	a_Myers630B_assay.txt
STUDY PROTOCOLS
Study Protocol Name	information acquisition	digital curation
Study Protocol Type	information acquisition	digital curation
Study Protocol Type Term Accession Number	OBI:0600013	OBI:0302914
Study Protocol Type Term Source REF	OBI	OBI
Study Protocol Description		
Study Protocol URI	""	""
Study Protocol Version		
Study Protocol Parameters Name	""	""
Study Protocol Parameters Name Term Accession Number	""	""
Study Protocol Parameters Name Term Source REF	""	""
Study Protocol Components Name	""	""
Study Protocol Components Type	""	""
Study Protocol Components Type Term Accession Number	""	""
Study Protocol Components Type Term Source REF	""	""
STUDY CONTACTS
Study Person Last Name	Myers	Reck	Graedel
Study Person First Name	Rupert J.	Barbara K.	T. E.
Study Person Mid Initials
Study Person Email	rupert.myers@ed.ac.uk	barbara.reck@yale.edu	thomas.graedel@yale.edu
Study Person Phone
Study Person Fax
Study Person Address
Study Person Affiliation	School of Engineering, The University of Edinburgh, King’s Buildings, Sanderson Building, Edinburgh, EH9 3FB, United Kingdom	School of Forestry & Environmental Studies, Yale University, 195 Prospect St, New Haven, 06511, Connecticut, United States	School of Forestry & Environmental Studies, Yale University, 195 Prospect St, New Haven, 06511, Connecticut, United States
Study Person Roles
Study Person Roles Term Accession Number
Study Person Roles Term Source REF
Comment[Study Person ORCID]	0000-0001-6097-2088	0000-0002-1594-4245	""
Comment[Funder]
Comment[FundRef ID]
Comment[Funder Term Source REF]
Comment[Grant Identifier]
